# Supplementary material for: Leukocyte-Based Inflammatory Profiles Across Dyslipidemia Phenotypes: Patterns of Eosinophil-Related Indices
Source: Medicina (Kaunas). 2025 Aug 31;61(9):1579. doi: 10.3390/medicina61091579 (PMC12471707; doi:10.3390/medicina61091579)
Supplement: Supplementary file 1 [file medicina-61-01579-s001.zip]

Archive with 1 entries (1 files):
- medicina-3821136-supplementary.pdf
